# Supplementary material for: Intercorrelated variability in blood and hemodynamic biomarkers reveals physiological network in hemodialysis patients
Source: Sci Rep. 2023 Jan 30;13:1660. doi: 10.1038/s41598-023-28345-1 (PMC9886931; doi:10.1038/s41598-023-28345-1)
Supplement: Supplementary file 2 — Supplementary Information 2. [file 41598_2023_28345_MOESM2_ESM.xlsx]

## Sheet: Sheet1
	Intercorrelated variability in blood and hemodynamic biomarkers reveals physiological network in hemodialysis patients									Age	Sex	HD duration	DM	BMI	WBC-M	Hb-M	Plat-M	TP-M	Alb-M	AST-M	ALT-M	LDH-M	ALP-M	BUN-M	Cr-M	UA-M	Na-M	K-M	Cl-M	Ca-M	P-M	LDL-M	HDL-M	GA-M*	SBP-M	DBP-M	PR-M	WBC-LCV	Hb-LCV	Plat-LCV	TP-LCV	Alb-LCV	AST-LCV	ALT-LCV	LDH-LCV	ALP-LCV	BUN-LCV	Cr-LCV	UA-LCV
									Age	1	0.13	0.1	0.17	-0.35	-0.22	-0.17	-0.28	-0.07	-0.36	0.2	-0.15	0.13	0.29	-0.2	-0.55	-0.26	-0.08	-0.1	0.15	-0.29	-0.29	-0.15	0.04	-0.0415381	-0.13	-0.53	-0.37	0.03	-0.05	0.1	-0.03	0.05	0.03	0.13	0.04	0.08	0.1	0.08	-0.01
									Sex	0.13	1	0.1	-0.05	-0.25	-0.05	-0.04	0.06	-0.04	-0.1	0.17	-0.15	0.14	0.05	-0.11	-0.38	-0.1	0.02	-0.03	0.04	-0.05	0	0.27	0.28	-0.0172494	-0.06	-0.18	-0.01	0	-0.01	-0.01	-0.06	-0.04	-0.12	0.02	-0.01	0.09	0.15	0.02	-0.08
									HD duration	0.1	0.1	1	-0.37	-0.3	-0.16	-0.09	-0.08	-0.18	-0.18	0.16	-0.07	0.07	0.27	0.04	0.07	0.12	0.14	0.16	0.04	-0.14	-0.1	0.12	0.03	-0.0099541	-0.18	-0.15	-0.05	0.14	0.09	0.12	0.06	0.13	0	-0.03	0	0.04	-0.06	-0.24	-0.07
									DM	0.17	-0.05	-0.37	1	0.12	0.19	-0.01	0	0.16	-0.06	-0.08	-0.01	0.05	0.06	-0.19	-0.26	-0.2	-0.22	-0.1	-0.1	-0.05	0.08	-0.23	-0.11	NA	0.32	-0.04	0.01	-0.04	0.03	0.05	-0.02	-0.01	0.06	0.06	0.06	0.08	0.13	0.26	0.07
									BMI	-0.35	-0.25	-0.3	0.12	1	0.34	0.12	0.19	0.15	0.12	-0.23	0.2	-0.1	-0.22	0.12	0.39	0.15	0	0.02	-0.06	0.14	0.25	0.1	-0.49	0.0413182	0.15	0.24	0.22	-0.26	-0.14	-0.2	-0.01	-0.14	0	-0.13	0	-0.16	-0.17	-0.01	-0.02
	Yuichi Nakazato, Masahiro Shimoyama, Alan A. Cohen, Akihisa Watanabe, Hiroaki Kobayashi, Hirofumi Shimoyama, Hiromi Shimoyama								WBC-M	-0.22	-0.05	-0.16	0.19	0.34	1	0.07	0.56	0.23	-0.05	-0.09	0.05	-0.08	-0.08	0.05	0.17	0.09	-0.11	-0.02	-0.16	-0.01	0.24	0.05	-0.24	0.00533237	0.09	0.08	0.21	-0.12	0.05	-0.02	0.07	0.03	0.08	0.05	0.07	0.02	0.08	0.08	0.06
									Hb-M	-0.17	-0.04	-0.09	-0.01	0.12	0.07	1	0.06	0	0.14	-0.05	0.12	-0.09	-0.06	0.06	0.19	0.07	-0.09	0.04	-0.16	0.07	0.02	0.08	-0.01	0.048603	-0.04	0.14	0.08	-0.09	-0.09	-0.21	-0.02	-0.1	0	-0.07	0.02	0.02	-0.13	-0.11	-0.02
									Plat-M	-0.28	0.06	-0.08	0	0.19	0.56	0.06	1	0.22	0.06	-0.1	0.01	-0.06	-0.15	0.11	0.22	0.05	-0.04	0.1	-0.14	0.12	0.28	0.3	-0.03	-0.102719	0.03	0.09	0.11	-0.03	0.04	-0.11	0.02	0	-0.02	-0.08	-0.01	-0.1	0	-0.04	0.06
									TP-M	-0.07	-0.04	-0.18	0.16	0.15	0.23	0	0.22	1	0.39	-0.08	0.1	0.02	0.02	0.05	0.07	-0.02	-0.14	-0.03	-0.19	0.23	0.02	0.03	-0.09	0.0747107	0.14	0.09	0.2	-0.07	-0.1	-0.05	-0.09	-0.1	0.04	0.01	0	-0.11	-0.02	0.09	0.09
									Alb-M	-0.36	-0.1	-0.18	-0.06	0.12	-0.05	0.14	0.06	0.39	1	-0.19	0.1	0.02	-0.25	0.26	0.34	0.1	0.09	0.21	-0.19	0.59	0.05	0.16	0.07	-0.0297804	0.28	0.38	0.23	-0.08	-0.11	-0.24	-0.12	-0.33	-0.04	-0.13	-0.12	-0.17	-0.21	-0.08	0
									AST-M	0.2	0.17	0.16	-0.08	-0.23	-0.09	-0.05	-0.1	-0.08	-0.19	1	0.52	0.32	0.31	-0.08	-0.28	-0.05	-0.04	-0.03	0.01	-0.25	-0.08	-0.13	0.17	0.13381	-0.2	-0.19	-0.06	0.15	0.16	0.19	0.09	0.18	0.09	0.25	0.24	0.2	0.14	0.1	0.08
	Supplementary Table S1. Correlation matrix of the study variables.								ALT-M	-0.15	-0.15	-0.07	-0.01	0.2	0.05	0.12	0.01	0.1	0.1	0.52	1	0.21	0.16	0.17	0.16	0.08	-0.01	0	-0.07	-0.01	-0.02	-0.05	-0.06	0.244353	-0.02	0.08	0.14	-0.07	0.01	-0.09	0.04	0.03	0.33	0.23	0.09	0.07	-0.09	0.02	0.05
									LDH-M	0.13	0.14	0.07	0.05	-0.1	-0.08	-0.09	-0.06	0.02	0.02	0.32	0.21	1	0.15	0.04	-0.19	-0.01	0.07	0.05	0.02	-0.19	0.02	0.02	0.22	0.103579	0.1	0.02	0.06	0.07	0.03	0.13	0.19	0.12	0.16	0.13	0.15	0.1	0.04	0.11	0.09
	HD, hemodialysis; DM, diabetes mellitus; BMI, body mass index. X-M and X-LCV denote the annual mean and the log-transformed coefficient of variation of parameter X, respectively. For combinations containing binary variables, point-biserial correlation coefficients were calculated. The P-values were determined by the Welch t-test, Mann-Whitney u-test, or Fisher’s exact test, as appropriate. Coeffi…								ALP-M	0.29	0.05	0.27	0.06	-0.22	-0.08	-0.06	-0.15	0.02	-0.25	0.31	0.16	0.15	1	-0.15	-0.29	-0.09	-0.01	0.01	0.07	-0.27	-0.26	-0.24	0.05	0.0723027	-0.13	-0.24	-0.1	0.09	0.18	0.14	0.14	0.18	0.06	0.13	0.16	0.27	0.19	0.11	0.06
									BUN-M	-0.2	-0.11	0.04	-0.19	0.12	0.05	0.06	0.11	0.05	0.26	-0.08	0.17	0.04	-0.15	1	0.46	0.29	-0.01	0.48	-0.21	0.19	0.27	0.16	0.08	-0.185249	0.17	0.26	0.08	-0.12	-0.08	-0.21	-0.08	-0.14	0.06	-0.05	-0.09	0	-0.37	-0.21	0.05
									Cr-M	-0.55	-0.38	0.07	-0.26	0.39	0.17	0.19	0.22	0.07	0.34	-0.28	0.16	-0.19	-0.29	0.46	1	0.35	0.1	0.25	-0.18	0.31	0.26	0.11	-0.2	-0.106396	0.11	0.37	0.21	-0.08	-0.08	-0.23	-0.02	-0.14	0.01	-0.18	-0.1	-0.15	-0.32	-0.32	0.03
									UA-M	-0.26	-0.1	0.12	-0.2	0.15	0.09	0.07	0.05	-0.02	0.1	-0.05	0.08	-0.01	-0.09	0.29	0.35	1	0.11	0.09	0.01	0.04	0.24	0.08	-0.1	0.0695957	0.04	0.19	0.15	-0.01	-0.05	-0.06	0	-0.03	-0.08	-0.11	-0.08	-0.05	-0.2	-0.1	-0.17
									Na-M	-0.08	0.02	0.14	-0.22	0	-0.11	-0.09	-0.04	-0.14	0.09	-0.04	-0.01	0.07	-0.01	-0.01	0.1	0.11	1	-0.06	0.74	0.04	-0.04	0.17	-0.05	-0.192377	-0.11	-0.04	0.11	-0.05	-0.03	-0.12	0.02	-0.07	-0.01	-0.03	-0.1	-0.04	-0.18	-0.14	-0.08
									K-M	-0.1	-0.03	0.16	-0.1	0.02	-0.02	0.04	0.1	-0.03	0.21	-0.03	0	0.05	0.01	0.48	0.25	0.09	-0.06	1	-0.08	0.14	0.16	0.09	0.09	-0.127794	0.14	0.22	-0.02	-0.07	0.03	-0.04	-0.04	-0.06	-0.01	0.01	-0.04	0	-0.2	-0.15	0.04
									Cl-M	0.15	0.04	0.04	-0.1	-0.06	-0.16	-0.16	-0.14	-0.19	-0.19	0.01	-0.07	0.02	0.07	-0.21	-0.18	0.01	0.74	-0.08	1	-0.13	-0.2	-0.02	0	-0.0844867	-0.17	-0.18	-0.1	-0.03	-0.01	0.02	0.04	0.04	-0.01	0.04	-0.12	0	-0.11	-0.04	-0.12
									Ca-M	-0.29	-0.05	-0.14	-0.05	0.14	-0.01	0.07	0.12	0.23	0.59	-0.25	-0.01	-0.19	-0.27	0.19	0.31	0.04	0.04	0.14	-0.13	1	0.06	0.14	-0.02	-0.0242617	0.21	0.27	0.08	-0.03	-0.08	-0.21	-0.06	-0.25	-0.13	-0.15	-0.15	-0.16	-0.19	-0.07	-0.01
									P-M	-0.29	0	-0.1	0.08	0.25	0.24	0.02	0.28	0.02	0.05	-0.08	-0.02	0.02	-0.26	0.27	0.26	0.24	-0.04	0.16	-0.2	0.06	1	0.12	-0.07	0.00984242	0.13	0.16	0.17	-0.15	-0.08	-0.14	-0.02	-0.06	0.13	0.01	0.06	0	-0.06	0.05	0.07
									LDL-M	-0.15	0.27	0.12	-0.23	0.1	0.05	0.08	0.3	0.03	0.16	-0.13	-0.05	0.02	-0.24	0.16	0.11	0.08	0.17	0.09	-0.02	0.14	0.12	1	-0.02	-0.0653128	-0.02	0.06	0.08	-0.07	-0.17	-0.19	-0.07	-0.13	-0.05	-0.07	-0.08	-0.08	-0.13	-0.15	-0.06
									HDL-M	0.04	0.28	0.03	-0.11	-0.49	-0.24	-0.01	-0.03	-0.09	0.07	0.17	-0.06	0.22	0.05	0.08	-0.2	-0.1	-0.05	0.09	0	-0.02	-0.07	-0.02	1	-0.140143	-0.08	-0.04	-0.11	0.1	0.11	0.09	-0.02	0.02	-0.03	0.05	-0.03	0.03	0.01	-0.03	-0.01
									GA-M*	-0.0415381	-0.0172494	-0.0099541	NA	0.0413182	0.00533237	0.048603	-0.102719	0.0747107	-0.0297804	0.13381	0.244353	0.103579	0.0723027	-0.185249	-0.106396	0.0695957	-0.192377	-0.127794	-0.0844867	-0.0242617	0.00984242	-0.0653128	-0.140143	1	0.121164	0.0966511	-0.0148872	0.056344	-0.152868	-0.0301425	0.0324533	0.184444	-0.0533466	-0.0372184	0.0963336	-0.0605748	-0.0243961	0.037083	-0.00427616
									SBP-M	-0.13	-0.06	-0.18	0.32	0.15	0.09	-0.04	0.03	0.14	0.28	-0.2	-0.02	0.1	-0.13	0.17	0.11	0.04	-0.11	0.14	-0.17	0.21	0.13	-0.02	-0.08	0.121164	1	0.67	0.09	0.01	0.09	-0.01	-0.06	-0.14	-0.01	-0.04	0.05	0.04	0.03	0.05	0.08
									DBP-M	-0.53	-0.18	-0.15	-0.04	0.24	0.08	0.14	0.09	0.09	0.38	-0.19	0.08	0.02	-0.24	0.26	0.37	0.19	-0.04	0.22	-0.18	0.27	0.16	0.06	-0.04	0.0966511	0.67	1	0.35	-0.03	0.08	-0.05	0.03	-0.07	-0.01	-0.1	-0.01	-0.03	-0.09	-0.02	0.1
									PR-M	-0.37	-0.01	-0.05	0.01	0.22	0.21	0.08	0.11	0.2	0.23	-0.06	0.14	0.06	-0.1	0.08	0.21	0.15	0.11	-0.02	-0.1	0.08	0.17	0.08	-0.11	-0.0148872	0.09	0.35	1	-0.01	0	-0.06	0.1	0.05	0.06	0	0.07	0.01	-0.04	0.07	0.01
									WBC-LCV	0.03	0	0.14	-0.04	-0.26	-0.12	-0.09	-0.03	-0.07	-0.08	0.15	-0.07	0.07	0.09	-0.12	-0.08	-0.01	-0.05	-0.07	-0.03	-0.03	-0.15	-0.07	0.1	0.056344	0.01	-0.03	-0.01	1	0.29	0.53	0.27	0.39	0.07	0.15	0.18	0.15	0.3	0.23	0.19
									Hb-LCV	-0.05	-0.01	0.09	0.03	-0.14	0.05	-0.09	0.04	-0.1	-0.11	0.16	0.01	0.03	0.18	-0.08	-0.08	-0.05	-0.03	0.03	-0.01	-0.08	-0.08	-0.17	0.11	-0.152868	0.09	0.08	0	0.29	1	0.45	0.35	0.41	0.16	0.22	0.26	0.18	0.29	0.27	0.15
									Plat-LCV	0.1	-0.01	0.12	0.05	-0.2	-0.02	-0.21	-0.11	-0.05	-0.24	0.19	-0.09	0.13	0.14	-0.21	-0.23	-0.06	-0.12	-0.04	0.02	-0.21	-0.14	-0.19	0.09	-0.0301425	-0.01	-0.05	-0.06	0.53	0.45	1	0.29	0.49	0.15	0.26	0.23	0.21	0.34	0.33	0.21
									TP-LCV	-0.03	-0.06	0.06	-0.02	-0.01	0.07	-0.02	0.02	-0.09	-0.12	0.09	0.04	0.19	0.14	-0.08	-0.02	0	0.02	-0.04	0.04	-0.06	-0.02	-0.07	-0.02	0.0324533	-0.06	0.03	0.1	0.27	0.35	0.29	1	0.63	0.13	0.18	0.18	0.15	0.3	0.28	0.17
									Alb-LCV	0.05	-0.04	0.13	-0.01	-0.14	0.03	-0.1	0	-0.1	-0.33	0.18	0.03	0.12	0.18	-0.14	-0.14	-0.03	-0.07	-0.06	0.04	-0.25	-0.06	-0.13	0.02	0.184444	-0.14	-0.07	0.05	0.39	0.41	0.49	0.63	1	0.15	0.25	0.2	0.21	0.31	0.32	0.21
									AST-LCV	0.03	-0.12	0	0.06	0	0.08	0	-0.02	0.04	-0.04	0.09	0.33	0.16	0.06	0.06	0.01	-0.08	-0.01	-0.01	-0.01	-0.13	0.13	-0.05	-0.03	-0.0533466	-0.01	-0.01	0.06	0.07	0.16	0.15	0.13	0.15	1	0.69	0.3	0.1	0.16	0.18	0.16
									ALT-LCV	0.13	0.02	-0.03	0.06	-0.13	0.05	-0.07	-0.08	0.01	-0.13	0.25	0.23	0.13	0.13	-0.05	-0.18	-0.11	-0.03	0.01	0.04	-0.15	0.01	-0.07	0.05	-0.0372184	-0.04	-0.1	0	0.15	0.22	0.26	0.18	0.25	0.69	1	0.33	0.17	0.25	0.2	0.11
									LDH-LCV	0.04	-0.01	0	0.06	0	0.07	0.02	-0.01	0	-0.12	0.24	0.09	0.15	0.16	-0.09	-0.1	-0.08	-0.1	-0.04	-0.12	-0.15	0.06	-0.08	-0.03	0.0963336	0.05	-0.01	0.07	0.18	0.26	0.23	0.18	0.2	0.3	0.33	1	0.2	0.26	0.24	0.16
									ALP-LCV	0.08	0.09	0.04	0.08	-0.16	0.02	0.02	-0.1	-0.11	-0.17	0.2	0.07	0.1	0.27	0	-0.15	-0.05	-0.04	0	0	-0.16	0	-0.08	0.03	-0.0605748	0.04	-0.03	0.01	0.15	0.18	0.21	0.15	0.21	0.1	0.17	0.2	1	0.3	0.32	0.21
									BUN-LCV	0.1	0.15	-0.06	0.13	-0.17	0.08	-0.13	0	-0.02	-0.21	0.14	-0.09	0.04	0.19	-0.37	-0.32	-0.2	-0.18	-0.2	-0.11	-0.19	-0.06	-0.13	0.01	-0.0243961	0.03	-0.09	-0.04	0.3	0.29	0.34	0.3	0.31	0.16	0.25	0.26	0.3	1	0.57	0.36
									Cr-LCV	0.08	0.02	-0.24	0.26	-0.01	0.08	-0.11	-0.04	0.09	-0.08	0.1	0.02	0.11	0.11	-0.21	-0.32	-0.1	-0.14	-0.15	-0.04	-0.07	0.05	-0.15	-0.03	0.037083	0.05	-0.02	0.07	0.23	0.27	0.33	0.28	0.32	0.18	0.2	0.24	0.32	0.57	1	0.44
									UA-LCV	-0.01	-0.08	-0.07	0.07	-0.02	0.06	-0.02	0.06	0.09	0	0.08	0.05	0.09	0.06	0.05	0.03	-0.17	-0.08	0.04	-0.12	-0.01	0.07	-0.06	-0.01	-0.00427616	0.08	0.1	0.01	0.19	0.15	0.21	0.17	0.21	0.16	0.11	0.16	0.21	0.36	0.44	1
									Na-LCV	0.13	-0.04	-0.01	0.13	-0.08	0.13	-0.01	0.07	0.03	-0.12	0.08	0.01	0.02	0.14	-0.02	-0.1	-0.05	-0.27	-0.03	-0.28	-0.1	0.05	-0.16	-0.03	0.0723635	0.06	-0.02	-0.02	0.2	0.22	0.2	0.09	0.2	0.06	0.01	0.08	0.11	0.27	0.23	0.23
									K-LCV	0.12	0.07	-0.12	0.15	-0.11	0.1	-0.01	0.02	-0.13	-0.21	0.09	-0.04	0.04	0.14	-0.19	-0.19	-0.04	-0.18	-0.04	-0.14	-0.25	-0.03	-0.1	0.03	-0.06317	0.09	-0.07	-0.06	0.19	0.32	0.26	0.26	0.26	0.1	0.23	0.29	0.23	0.61	0.41	0.23
									Cl-LCV	-0.05	-0.06	-0.08	0.13	-0.04	0.14	0.03	0.1	0.02	-0.01	0.06	0.05	0.07	0.03	0.06	0.05	-0.01	-0.24	-0.03	-0.34	-0.02	0.16	-0.12	-0.02	0.063729	0.15	0.09	0.05	0.13	0.2	0.16	0.19	0.22	0.18	0.08	0.16	0.15	0.29	0.26	0.29
									Ca-LCV	-0.1	0.03	0.05	-0.08	0.03	0.12	-0.01	0.11	-0.11	-0.13	0.1	0.03	0.09	0.03	0.11	0.01	-0.02	-0.08	-0.02	-0.14	0.01	0.2	0.07	-0.01	-0.0480963	0.03	0.08	0.12	0.08	0.19	0.15	0.24	0.19	0.11	0.1	0.13	0.24	0.24	0.2	0.22
									P-LCV	-0.1	-0.05	-0.11	0.08	0.02	0.18	0.04	0.07	0.08	0.02	0.09	0.12	0.02	0.08	0.02	0.07	-0.03	-0.25	-0.01	-0.31	0.02	-0.05	-0.04	-0.04	0.0201405	0.15	0.16	0.17	0.24	0.22	0.2	0.24	0.21	0.11	0.18	0.2	0.21	0.49	0.37	0.33
									LDL-LCV	0.07	0	-0.09	0.15	-0.08	0.07	-0.07	-0.05	-0.01	-0.12	0.16	0.03	0.08	0.18	-0.13	-0.17	-0.03	-0.14	-0.06	-0.03	-0.05	0.03	-0.27	-0.03	0.00933007	0.02	-0.05	0.04	0.15	0.17	0.27	0.14	0.24	0.17	0.2	0.19	0.17	0.3	0.33	0.26
									HDL-LCV	0.01	-0.15	0.1	0.07	0.01	0.1	-0.04	0	-0.17	-0.22	0.17	0.09	0.01	0.11	-0.08	-0.01	0.08	-0.18	-0.12	-0.15	-0.17	0.13	-0.23	-0.15	0.0543789	-0.06	-0.05	0.03	0.2	0.2	0.27	0.2	0.33	0.17	0.14	0.2	0.21	0.3	0.27	0.17
									GA-LCV*	-0.22748	-0.191039	-0.0832825	NA	0.162961	0.155119	0.136147	-0.0891914	0.013438	-0.0812544	0.218606	0.308509	0.0873416	0.130647	-0.0792144	0.0566292	0.0992582	-0.276974	-0.0661445	-0.176212	-0.0744868	0.0200788	-0.172562	-0.128941	0.519536	0.146869	0.328551	0.25372	0.158315	0.132978	0.124777	0.136643	0.271198	0.0432917	0.146152	0.178648	0.158675	0.190775	0.246214	0.09864
									SBP-LCV	0.1	0.04	0.05	-0.02	0.18	0.08	-0.01	0.04	-0.02	-0.19	0.09	-0.01	-0.07	0.13	-0.17	-0.12	0.02	-0.1	-0.08	-0.05	-0.12	0.04	-0.06	-0.18	0.031989	-0.18	-0.2	-0.01	0.14	0.2	0.13	0.17	0.19	0.07	0.16	0.19	0.06	0.26	0.18	0.01
									DBP-LCV	0.19	0.08	0.02	0.07	0.09	0.06	-0.01	-0.01	0.02	-0.2	0.1	-0.01	-0.03	0.15	-0.21	-0.2	0.01	-0.1	-0.15	-0.07	-0.16	0.06	-0.04	-0.1	-0.00612581	-0.21	-0.34	-0.01	0.18	0.15	0.17	0.13	0.16	0.09	0.12	0.21	0.12	0.3	0.2	-0.03
									PR-LCV	-0.05	-0.1	0.09	-0.2	-0.02	0.03	-0.04	0	0.01	-0.04	0.15	0.08	0.09	0.11	-0.05	0.01	0.02	-0.08	-0.02	-0.1	-0.05	0.03	-0.01	0.06	-0.00285215	-0.14	0.01	0.04	0.24	0.22	0.27	0.18	0.21	0.18	0.16	0.18	0.13	0.25	0.17	0.15
[truncated: 11 more columns]
